# Supplementary material for: Initial development of the Stress Monitoring and Response Tool (SMART): A holistic measure of stress following trauma
Source: PLoS One. 2025 Jun 2;20(6):e0321939. doi: 10.1371/journal.pone.0321939 (PMC12129313; doi:10.1371/journal.pone.0321939)
Supplement: S2 Table — (XLSX) [file pone.0321939.s006.xlsx]

## Sheet: Correlation
Supplemental Table 2. Correlation Matrix of 34 Selected Scale Items
	Pain	Severe Panic	Nervous	Super-alert	Jumpy	Keep Distant	Feel Down	Sad	Hard to Have Positive Feelings	Headache	Dizziness	Fatigue	Nausea	Concentration Difficulty	Strange/Unreal	MCEPS In A Dream	MCEPS Passage Time	MCEPS Someone Else	MCEPS WatchingSelf	Irritable/ Angry/ Aggressive	Self-Regulation Try to Control	Self-Regulation Think Calm	Self-Regulation Notice Feel	Avoid Memory Event	Avoid External Memory	Re-experiencing Repeat Memory	Problem Fall Asleep	Problem Stay Asleep	Wake Up Early	Nightmare	Panic during Sleep	Rehash	Re-experiencing Upset Event	Re-experiencing Physical Reaction
Pain	1	0.23	0.21	0.2	0.24	0.19	0.17	0.23	0.19	0.39	0.34	0.34	0.27	0.32	0.13	0.11	0.01	0.06	0.09	0.18	0.21	0.17	0.13	0.18	0.19	0.21	0.25	0.3	0.25	0.24	0.25	0.16	0.26	0.28
Severe Panic	0.23	1	0.64	0.38	0.59	0.47	0.48	0.56	0.48	0.27	0.36	0.32	0.32	0.4	0.39	0.2	0.21	0.13	0.19	0.46	0.42	0.44	0.18	0.36	0.37	0.46	0.35	0.33	0.3	0.44	0.51	0.41	0.48	0.6
Nervous	0.21	0.64	1	0.45	0.58	0.57	0.63	0.66	0.56	0.27	0.3	0.31	0.26	0.4	0.45	0.18	0.25	0.17	0.2	0.52	0.5	0.45	0.17	0.37	0.39	0.47	0.31	0.33	0.3	0.41	0.42	0.46	0.49	0.54
Super-alert	0.2	0.38	0.45	1	0.58	0.33	0.29	0.36	0.32	0.17	0.19	0.21	0.18	0.26	0.26	0.22	0.21	0.18	0.24	0.32	0.34	0.37	0.23	0.28	0.32	0.42	0.23	0.21	0.17	0.29	0.26	0.35	0.43	0.44
Jumpy	0.24	0.59	0.58	0.58	1	0.47	0.4	0.47	0.44	0.32	0.34	0.3	0.3	0.42	0.36	0.26	0.27	0.16	0.24	0.41	0.41	0.42	0.21	0.38	0.39	0.49	0.28	0.28	0.23	0.45	0.42	0.4	0.48	0.55
Keep Distant	0.19	0.47	0.57	0.33	0.47	1	0.66	0.66	0.7	0.22	0.3	0.3	0.23	0.38	0.46	0.24	0.21	0.19	0.19	0.48	0.44	0.4	0.19	0.31	0.35	0.38	0.29	0.3	0.29	0.36	0.34	0.33	0.4	0.4
Feel Down	0.17	0.48	0.63	0.29	0.4	0.66	1	0.77	0.7	0.17	0.29	0.29	0.22	0.36	0.47	0.21	0.22	0.18	0.19	0.5	0.46	0.38	0.15	0.34	0.34	0.39	0.29	0.3	0.27	0.36	0.36	0.35	0.41	0.4
Sad	0.23	0.56	0.66	0.36	0.47	0.66	0.77	1	0.68	0.21	0.31	0.33	0.26	0.38	0.47	0.21	0.22	0.17	0.18	0.54	0.49	0.43	0.18	0.34	0.36	0.46	0.32	0.32	0.28	0.39	0.4	0.4	0.48	0.46
Hard to Have Positive Feelings	0.19	0.48	0.56	0.32	0.44	0.7	0.7	0.68	1	0.21	0.3	0.29	0.25	0.37	0.45	0.23	0.23	0.2	0.22	0.49	0.46	0.36	0.16	0.33	0.35	0.4	0.32	0.36	0.29	0.35	0.39	0.34	0.41	0.41
Headache	0.39	0.27	0.27	0.17	0.32	0.22	0.17	0.21	0.21	1	0.57	0.42	0.46	0.49	0.19	0.13	0.07	0.07	0.15	0.22	0.23	0.17	0.1	0.22	0.24	0.23	0.25	0.26	0.19	0.31	0.26	0.18	0.27	0.31
Dizziness	0.34	0.36	0.3	0.19	0.34	0.3	0.29	0.31	0.3	0.57	1	0.43	0.61	0.52	0.28	0.17	0.14	0.11	0.17	0.23	0.25	0.23	0.11	0.25	0.26	0.27	0.24	0.24	0.22	0.37	0.34	0.21	0.28	0.38
Fatigue	0.34	0.32	0.31	0.21	0.3	0.3	0.29	0.33	0.29	0.42	0.43	1	0.38	0.59	0.23	0.15	0.16	0.09	0.13	0.29	0.29	0.25	0.18	0.23	0.23	0.28	0.25	0.3	0.28	0.3	0.27	0.29	0.28	0.32
Nausea	0.27	0.32	0.26	0.18	0.3	0.23	0.22	0.26	0.25	0.46	0.61	0.38	1	0.43	0.21	0.12	0.13	0.05	0.11	0.24	0.21	0.19	0.1	0.2	0.19	0.22	0.22	0.24	0.21	0.32	0.32	0.19	0.23	0.32
Concentration Difficulty	0.32	0.4	0.4	0.26	0.42	0.38	0.36	0.38	0.37	0.49	0.52	0.59	0.43	1	0.35	0.22	0.22	0.13	0.19	0.36	0.33	0.28	0.17	0.25	0.24	0.3	0.31	0.36	0.29	0.35	0.37	0.32	0.32	0.37
Unreal	0.13	0.39	0.45	0.26	0.36	0.46	0.47	0.47	0.45	0.19	0.28	0.23	0.21	0.35	1	0.24	0.25	0.21	0.25	0.5	0.35	0.32	0.14	0.27	0.34	0.34	0.26	0.26	0.23	0.37	0.4	0.34	0.38	0.42
MCEPS In A Dream	0.11	0.2	0.18	0.22	0.26	0.24	0.21	0.21	0.23	0.13	0.17	0.15	0.12	0.22	0.24	1	0.44	0.48	0.43	0.18	0.17	0.2	0.11	0.21	0.2	0.24	0.15	0.13	0.11	0.24	0.2	0.24	0.26	0.23
MCEP Passage Time	0.01	0.21	0.25	0.21	0.27	0.21	0.22	0.22	0.23	0.07	0.14	0.16	0.13	0.22	0.25	0.44	1	0.29	0.37	0.18	0.15	0.19	0.14	0.21	0.2	0.25	0.12	0.12	0.11	0.18	0.16	0.28	0.24	0.23
MCEPS Someone Else	0.06	0.13	0.17	0.18	0.16	0.19	0.18	0.17	0.2	0.07	0.11	0.09	0.05	0.13	0.21	0.48	0.29	1	0.42	0.15	0.16	0.17	0.08	0.12	0.14	0.16	0.11	0.1	0.07	0.19	0.15	0.14	0.19	0.16
MCEPS WatchingSelf	0.09	0.19	0.2	0.24	0.24	0.19	0.19	0.18	0.22	0.15	0.17	0.13	0.11	0.19	0.25	0.43	0.37	0.42	1	0.18	0.17	0.21	0.14	0.19	0.15	0.26	0.12	0.12	0.11	0.22	0.17	0.2	0.25	0.24
Irritable/Angry/Aggressive	0.18	0.46	0.52	0.32	0.41	0.48	0.5	0.54	0.49	0.22	0.23	0.29	0.24	0.36	0.5	0.18	0.18	0.15	0.18	1	0.44	0.4	0.16	0.28	0.32	0.38	0.26	0.27	0.22	0.34	0.35	0.34	0.43	0.43
Self-Regulation Try to Control	0.21	0.42	0.5	0.34	0.41	0.44	0.46	0.49	0.46	0.23	0.25	0.29	0.21	0.33	0.35	0.17	0.15	0.16	0.17	0.44	1	0.62	0.31	0.32	0.33	0.47	0.24	0.27	0.22	0.32	0.32	0.41	0.42	0.4
Self-Regulation Think Calm	0.17	0.44	0.45	0.37	0.42	0.4	0.38	0.43	0.36	0.17	0.23	0.25	0.19	0.28	0.32	0.2	0.19	0.17	0.21	0.4	0.62	1	0.36	0.34	0.34	0.39	0.21	0.24	0.21	0.3	0.27	0.35	0.43	0.42
SelfRegulation Notice Feel	0.13	0.18	0.17	0.23	0.21	0.19	0.15	0.18	0.16	0.1	0.11	0.18	0.1	0.17	0.14	0.11	0.14	0.08	0.14	0.16	0.31	0.36	1	0.22	0.2	0.23	0.12	0.17	0.15	0.14	0.15	0.2	0.2	0.2
Avoid Memory Event	0.18	0.36	0.37	0.28	0.38	0.31	0.34	0.34	0.33	0.22	0.25	0.23	0.2	0.25	0.27	0.21	0.21	0.12	0.19	0.28	0.32	0.34	0.22	1	0.68	0.47	0.23	0.23	0.18	0.36	0.32	0.34	0.43	0.44
Avoid External Memory	0.19	0.37	0.39	0.32	0.39	0.35	0.34	0.36	0.35	0.24	0.26	0.23	0.19	0.24	0.34	0.2	0.2	0.14	0.15	0.32	0.33	0.34	0.2	0.68	1	0.52	0.24	0.23	0.22	0.38	0.3	0.38	0.49	0.47
Reexperiencing Repeat Memory	0.21	0.46	0.47	0.42	0.49	0.38	0.39	0.46	0.4	0.23	0.27	0.28	0.22	0.3	0.34	0.24	0.25	0.16	0.26	0.38	0.47	0.39	0.23	0.47	0.52	1	0.3	0.27	0.25	0.48	0.39	0.61	0.64	0.59
Problem Fall Asleep	0.25	0.35	0.31	0.23	0.28	0.29	0.29	0.32	0.32	0.25	0.24	0.25	0.22	0.31	0.26	0.15	0.12	0.11	0.12	0.26	0.24	0.21	0.12	0.23	0.24	0.3	1	0.61	0.41	0.36	0.41	0.22	0.27	0.31
Problem Stay Asleep	0.3	0.33	0.33	0.21	0.28	0.3	0.3	0.32	0.36	0.26	0.24	0.3	0.24	0.36	0.26	0.13	0.12	0.1	0.12	0.27	0.27	0.24	0.17	0.23	0.23	0.27	0.61	1	0.52	0.37	0.4	0.22	0.27	0.31
Wake Up Early	0.25	0.3	0.3	0.17	0.23	0.29	0.27	0.28	0.29	0.19	0.22	0.28	0.21	0.29	0.23	0.11	0.11	0.07	0.11	0.22	0.22	0.21	0.15	0.18	0.22	0.25	0.41	0.52	1	0.3	0.33	0.21	0.24	0.29
Nightmare	0.24	0.44	0.41	0.29	0.45	0.36	0.36	0.39	0.35	0.31	0.37	0.3	0.32	0.35	0.37	0.24	0.18	0.19	0.22	0.34	0.32	0.3	0.14	0.36	0.38	0.48	0.36	0.37	0.3	1	0.53	0.38	0.44	0.47
Panic during Sleep	0.25	0.51	0.42	0.26	0.42	0.34	0.36	0.4	0.39	0.26	0.34	0.27	0.32	0.37	0.4	0.2	0.16	0.15	0.17	0.35	0.32	0.27	0.15	0.32	0.3	0.39	0.41	0.4	0.33	0.53	1	0.3	0.37	0.47
Rehash	0.16	0.41	0.46	0.35	0.4	0.33	0.35	0.4	0.34	0.18	0.21	0.29	0.19	0.32	0.34	0.24	0.28	0.14	0.2	0.34	0.41	0.35	0.2	0.34	0.38	0.61	0.22	0.22	0.21	0.38	0.3	1	0.56	0.52
Re-experiencing Upset Event	0.26	0.48	0.49	0.43	0.48	0.4	0.41	0.48	0.41	0.27	0.28	0.28	0.23	0.32	0.38	0.26	0.24	0.19	0.25	0.43	0.42	0.43	0.2	0.43	0.49	0.64	0.27	0.27	0.24	0.44	0.37	0.56	1	0.64
Re-experiencing Physical Reaction	0.28	0.6	0.54	0.44	0.55	0.4	0.4	0.46	0.41	0.31	0.38	0.32	0.32	0.37	0.42	0.23	0.23	0.16	0.24	0.43	0.4	0.42	0.2	0.44	0.47	0.59	0.31	0.31	0.29	0.47	0.47	0.52	0.64	1
Note. MCEPS = Michigan Critical Events Perception Scale
