# Supplementary material for: Initial development of the Stress Monitoring and Response Tool (SMART): A holistic measure of stress following trauma
Source: PLoS One. 2025 Jun 2;20(6):e0321939. doi: 10.1371/journal.pone.0321939 (PMC12129313; doi:10.1371/journal.pone.0321939)
Supplement: S1 Data — (XLSX) [file pone.0321939.s007.xlsx]

## Sheet: Sheet1
Contribution Type	Definition	Authors - UNC	Authors - WR
Conceptualization	Ideas; formulation or evolution of overarching research goals and aims.	SM	ELG, LMM, ABA
Data Curation	Management activities to annotate (produce metadata), scrub data and maintain research data (including software code, where it is necessary for interpreting the data itself) for initial use and later reuse.	QL, YJ
Formal Analysis	Application of statistical, mathematical, computational, or other formal techniques to analyze or synthesize study data.	QL, YJ, XA
Funding Acquisition	Acquisition of the financial support for the project leading to this publication.	SM	ELG, LMM
Investigation	Conducting a research and investigation process, specifically performing the experiments, or data/evidence collection.	SM
Methodology	Development or design of methodology; creation of models	XA
Project Administration	Management and coordination responsibility for the research activity planning and execution.	SM
Resources	Provision of study materials, reagents, materials, patients, laboratory samples, animals, instrumentation, computing resources, or other analysis tools.	SM
Software	Programming, software development; designing computer programs; implementation of the computer code and supporting algorithms; testing of existing code components.	HS, QL, YJ, XA
Supervision	Oversight and leadership responsibility for the research activity planning and execution, including mentorship external to the core team.	SM
Validation	Verification, whether as a part of the activity or separate, of the overall replication/reproducibility of results/experiments and other research outputs.	HS
Visualization	Preparation, creation and/or presentation of the published work, specifically visualization/data presentation.	HS, QL, YJ, XA
Writing – Original Draft Preparation	Creation and/or presentation of the published work, specifically writing the initial draft (including substantive translation).	SM, HS, QL, XA	ELG, LMM, ABA
Writing – Review & Editing	Preparation, creation and/or presentation of the published work by those from the original research group, specifically critical review, commentary or revision – including pre- or post-publication stages.	SM, HS, XA, MB	ELG, LMM, ABA
